# Supplementary material for: Kidney Function, Endothelial Activation and Atherosclerosis in Black and White Africans with Rheumatoid Arthritis
Source: PLoS One. 2015 Mar 25;10(3):e0121693. doi: 10.1371/journal.pone.0121693 (PMC4373952; doi:10.1371/journal.pone.0121693)
Supplement: S1 Dataset — (XLS) [file pone.0121693.s005.xls]

## Sheet: Sheet1
age	female sex	weight	height	waist	antihypertensive	statin	ezetimibe	oral glucose lowering agent	insulin	disease duration	rheumatoid factor	Clinical Disease Activity Index	Disease Activity Score in 28 joints	Erythrocyte sedimention rate	C-reactive protein	deformed joint	extraarticular manifestations	methotrexate	chloroquine	leflunomide	sulphasalazine	azathioprine	tetracycline	cyclophosphamide	penicillamine	prednisone	tumor necrosis factor alpha blockade	nonsteroidal antiinflammatory agent	hypertension	systolic BP	diastolic BP	cholesterol	HDL cholesterol	LDL cholesterol	triglycerides	diabetes	glucose	smoking current	E selectin	VCAM-1	ICAM-1	MCP-1	angiopoietin 2	intima-media thickness	plaque	non IDMS traceable creatinine	IDMS traceable creatinine	0=seen at Milpark Hospital
years	1=female	kg	m	cm	1=use	1=use	1=use	1=use	1=use	years	1=positive			mm/hr	mg/l		1=present	1=use	1=use	1=use	1=use	1=use	1=use	1=use	1=use	1=use	1=use	1=use	1=present	mmHg	mmHg	mM	mM	mM	mM	1=present	mM	1=yes	ng/ml	ng/ml	ng/ml	pg/ml	pg/ml	mm	1=present	mg/dl	mg/dl	1=seen at Charlotte Maxeke Johannesburg Academic Hospital
68	0	70.8	1.76	90	0	0	0	0	0	13	1	7	4.16	14	13.6	21	1	1	1	1	0	0	0	0	0	0	0	1	0	130	78	3.23	1.14	1.72	0.81	0	4.5	0	23.78	617.05	228.26	408.22	2716.67	0.91	1	0.98		0
73	1	73.8	1.52	90	0	0	1	0	0	18	1	0.1	2.5	16	3.9	0	0	1	0	0	0	0	0	0	0	0	1	1	0	138	88	6.99	2.85	3.62	1.14	0	4.7	0	41.87	732.03	262.93	828.19	2311.15	0.73	0	0.88		0
68	1	56.3	1.64	82	1	0	0	0	0	2.08	0	0.9	2.66	4	4.4	4	0	1	1	0	0	0	1	0	0	0	0	0	1	152	72	6.75	3.79	2.64	0.71	0	4	0	40.51	670.66	301.53	398.2	2098.02	0.57	1	0.72		0
66	0	73.4	1.8	88	0	0	0	0	0	2.83	1	2.7	2.89	3	4.1	2	0	1	1	0	0	0	0	0	0	0	0	1	0	106	68	4	1.2	2.38	0.92	0	4.8	0	43.65	1038.22	384.74	391.17	2577.61	0.62	1	0.81		0
50	1	60	1.67	72	0	0	0	0	0	39	1	15.9	4.6	7	1	19	0	1	1	1	0	0	0	0	0	0	0	1	0	108	74	5.6	1.9	3.4	0.9	0	5.5	0	20.47	745.24	246.5	377.53	2607.62	0.63	1	0.76		0
52	1	70	1.61	85	0	0	0	0	0	14	0	6.5	4.07	12	9.8	0	0	0	0	1	1	0	0	0	0	0	0	0	0	126	78	4.87	0.92	3.64	0.68	0	4.5	0	35.02	1331.64	331.28	311.25	3169.27	0.68	1	0.74		0
46	1	96.7	1.73	100	1	0	0	0	0	19	1	7.2	4.14	5	8.5	20	1	1	0	1	0	0	0	0	0	0	0	0	1	114	78	6.64	1.72	4.48	0.97	0	4.4	0	26.41	635.76	284.66	260.31	1576.47	0.77	1	0.67		0
65	1	61.1	1.59	97	0	1	0	0	0	18	1	11.5	4.39	9	16.7	24	0	1	0	0	1	0	0	0	0	1	0	1	0	120	72	4.44	1.51	2.36	1.26	0	4.5	1	15.65	566.17	242.71	340.6	2591.94	0.6	1	0.4		0
59	1	90.6	1.54	116	1	1	0	0	0	11.58	1	0	2.47	31	3.7	0	0	0	0	0	0	0	0	0	0	0	1	0	1	140	82	7.53	3.42	3.62	1.08	1	5.5		25.5	971.9	297.69	315.05	3568.65	0.72	1	0.6		0
57	1	75.2	1.65	96	1	1	0	0	0	27	1	18.8	5.09	6	4.4	0	0	1	0	0	0	0	0	0	0	0	0	1	1	150	90	4.02	0.93	2.58	1.12	0	5.1	0	37.91	921.67	351.9	567.96	2859.6	0.74	1	0.79		0
66	1	63.6	1.57	83	1	1	0	1	0	2.17	1	5.4	2.3	7	0.4	0	0	1	1	0	0	0	1	0	0	0	0	0	1	118	72	4.46	2.76	1.38	0.71	0	6.5	0	26.88	786.12	362.34	485.57	2091.16	0.74	0	0.61		0
67	1	45.6	1.56	72	0	1	0	0	0	18	1	16.6	5.91	28	64.6	24	0	1	0	0	0	1	0	0	0	0	0	0	0	110	68	4.69	1.12	3.18	0.87	0	5.2	0	34.34	644.66	330.48	479.71	3110.94	0.67	1	0.6		0
61	1	57.1	1.58	78	1	0	0	0	0	7.75	1	0.2	1.9	2	0.7	0	0	0	0	0	0	0	0	0	0	0	0	0	1	140	88	6.17	2.37	3.31	1.07	0	4.5	0	35.9	1224.5	414.52	840.75	1899.41	0.66	1	0.67		0
53	1	64.9	1.7	84	0	0	0	0	0	8.58	0	10.2	3.96	2	1.3	0	0	1	1	1	0	0	0	0	0	0	0	1	0	108	70	7.74	1.86	5.35	1.17	0	5	0	23.35	987.21	265.5	657.97	2561.24	0.64	0	0.49		0
34	1	59.9	1.65	75	0	0	0	0	0	16.42	1	0.7	2.27	2	1.8	2	1	1	1	0	0	1	0	0	0	0	0	0	0	108	60	4.21	1.26	2.63	0.71	0	3.6	0	18.72	1023.7	364.41	763.15	2293.35	0.59	0	0.7		0
55	1	52.7	1.59	75	0	0	0	0	0	16	0	0	1.42	2	0.2	0	0	1	1	0	0	0	0	0	0	0	0	0	0	130	80	5.49	1.59	3.5	0.89	0	4.9	0	28.41	876.46	309.19	1031.96	1414.99	0.61	0	0.67		0
58	1	75.8	1.6	96	1	1	0	0	0	38	1	3.6	3.49	61	15.4	3	1	0	1	1	0	0	0	0	1	0	0	1	1	138	80	4.76	1.15	2.99	1.37	0	4.7	0	30.38	849.07	352.95	1469.29	2124.1	0.69	1	0.55		0
54	1	82.2	1.61	86	0	0	0	0	0	1.25	1	31.3	6.98	20	47.7	0	0	1	1	0	0	0	1	0	0	0	0	0	0	102	80	5.53	2.69	2.3	1.19	0	4.8	0	10.94	543.45	208.31	536.01	2001.19		0	1.14		0
49	1	55	1.6	78	0	0	0	0	0	7.25	1	1.1	3.15	9	15.8	4	0	1	0	1	1	0	0	0	0	0	0	0	0	112	84	3.64	2.27	3.06	0.69	0	4.3	0	40.98	1068.61	222.28	386.51	2202.26	0.68	0	0.55		0
48	0	90.5	1.82	100	0	0	0	0	0	7.42	1	4.5	3.01	2	4.6	0	0	0	1	0	0	1	0	0	0	0	0	0	0	138	80	5.34	1.16	3.49	1.52	0	4.8	0	47.59	641.33	370.88	338.21	2263.91	0.66	0	1.02		0
63	1	99.9	1.74	110	0	0	0	0	0	22.5	1	0.2	2.61	6	5.1	0	0	1	1	0	0	0	0	0	0	0	0	1	0	130	82	6.15	1.63	3.9	1.36	0	5.2	0	33.12	646.32	405.75	384.13	3412.45	0.69	0	0.7		0
69	1	59	1.51	85	1	0	0	0	0	8.5	0	42.7	7.44	4	14.6	16	0	0	1	1	0	0	0	0	0	0	0	0	1	190	80	8.03	1.19	5.06	4.9	0	4.3	0	19.13	647.43	359.21	397.06	2828.99	1.16	1	0.72		0
51	1	109.1	1.7	122	1	0	0	0	0	17	1	9	4.42	14	12.6	0	0	1	1	0	0	0	0	0	0	0	0	1	1	160	102	4.87	1.42	2.74	1.57	0	4.9	0	39.51	612.33	293.55	706.08	2830.35	0.77	1	0.76		0
49	1	64.8	1.72	75	0	0	0	0	0	15	1	4	2.7	2	3.1	0	1	1	1	1	1	0	0	0	0	0	0	0	1	160	82	4.01	1.64	1.9	1.12	0	4.7	0	37.42	597.12	254.9	453.91	1516.23	0.64	1	0.54		0
54	1	60.8	1.61	83	0	0	0	0	0	24	1	0.7	2.19	3	1.3	45	1	1	1	0	0	0	0	0	0	0	0	0	0	112	70	4.12	1.79	1.87	1.01	0	4.8	0	49.14	734.3	440.26	681.86	1866.37	0.63	0	1.12		0
50	0	91.8	1.82	96	0	0	0	0	0	18	1	0.2	2.17	3	1.5	10	1	0	1	1	0	0	0	0	0	0	1	1	1	130	94	5.45	1.47	3.46	1.14	0	5	0	49.64	751.81	231.23	222.85	2389.13	0.7	1	1.28		0
56	1	53.6	1.7	68	0	0	0	0	0	16.5	1	1	2.42	2	2.2	25	0	1	0	1	0	0	0	0	0	0	0	1	0	110	72	4.69	1.9	2.55	0.53	0	4.5	0	53.5	699.95	331.01	732.78	1424.71	0.72	0	0.54		0
62	1	74.3	1.6	95	1	0	1	0	0	9.83	1	9.2	4.21	9	35.6	12	0	1	0	1	0	0	0	0	0	0	0	1	1	150	102	6.12	1.93	3.36	1.82	0	4.6	0	23.02	862.41	140.23	291.84	2100.54	0.89	1	0.67		0
66	1	55.8	1.54	80	1	1	0	0	0	8.5	1	39.9	7.08	26	14.1	4	0	1	1	1	0	0	0	0	0	0	0	1	1	122	84	4.35	2.28	1.73	0.75	0	5.3	1	32.59	687.26	322.98	1122.13	2384.34	0.66	0	0.74		0
64	1	56.5	1.61	85	1	1	0	0	0	27	1	1.9	2.67	15	3.1	23	1	1	0	0	0	0	0	0	0	0	1	0	1	140	78	4.65	1.46	2.39	1.76	0	4.7	0	20.68	595.02	270.61	504.09	1597.91	0.83	1	0.79		0
47	0	76.3	1.8	88	0	0	0	0	0	6	1	3.1	2.89	2	1.1	0	1	0	0	1	0	0	0	0	0	0	0	1	0	118	86	7.33	1.49	4.65	2.63	0	5	0	19.39	760.75	383.2	427.27	1278.04	0.74	0	0.96		0
62	1	74.7	1.52	102	1	0	0	0	0	9	0	0	2.9	20	12.1	7	0	0	0	1	0	0	0	0	0	0	0	1	1	134	78	4.6	1.3	3	1.1	0	5.5	0	12.74	537.25	249.41	488.19	4213.1	0.71	0	0.84		0
68	1	72.4	1.68	93	1	0	0	0	0	39	0	7	3.9	2	3.2	2	0	0	0	1	1	0	0	0	0	0	0	0	1	118	70	5.15	1.5	3.02	1.38	0	5.1	0	14.94	728.89	344.8	383.96	3071.58	0.87	1	0.72		0
71	0	67.1	1.67	89	0	0	0	0	0	9	1	41.3	7.16	10	27.5	0	0	1	1	0	0	0	1	0	0	0	0	0	0	132	86	3.93	1	2.51	0.92	0	5.6	0	48.41	634.27	230.63	299.29	2274.87	1.19	1	0.79		0
56	1	60	1.76	87	0	0	0	0	0	18	1	2.8	2.75	14	3.8	20	0	0	1	0	0	0	0	1	0	0	0	0	0	110	70	5.12	1.71	2.99	0.92	0	4.9	1	80.23	576.51	277.38	198.5	2157.02	0.55	0	0.8		0
64	1	62.5	1.7	83	1	0	0	0	0	7.92	1	0.7	2.1	2	1	12	0	1	1	0	0	0	0	0	0	0	0	0	0	138	88	5.98	1.94	3.63	0.91	0	4.8	0	23.18	917.41	389.32	389.68	2568.74	0.71	0	0.96		0
56	0	98.8	1.69	122	0	1	0	1	0	7	0	14.4	5.37	17	54.2	0	0	1	0	1	0	0	0	0	0	0	0	0	0	120	90	4.72	1.34	2.99	0.86	0	3.9	0	41.35	584.64	527.35	311.42	1869.81	0.7	0	0.77		0
58	1	59.5	1.54	87	1	0	0	0	0	9.25	0	41.2	6.92	5	4.2	0	0	0	0	1	0	1	0	0	0	0	0	0	0	130	74	4.34	1.99	1.79	0.6	0	4.1	0	19.42	626.25	218.67	292.02	1705.72	0.68	0	0.35		0
63	1	74	1.57	104	0	1	0	0	0	8.33	1	10	3.59	15	3.7	4	0	0	1	0	0	0	0	0	0	0	0	1	0	140	82	3.35	1.54	1.3	1.12	0	5.5	0	20.37	1169.05	431.15	424.37	4607.35	0.58	0	1.03		0
42	1	79.7	1.72	100	0	0	0	0	0	12.33	1	0	2.07	4	1.2	0	0	1	1	1	0	0	1	0	0	0	1	0	0	122	70	5	1.89	2.91	0.44	0	4.6	1	29.8	528.2	169.28	199.85	1511.38	0.88	0	0.67		0
63	1	65.5	1.69	85	1	0	0	0	0	19	1	1.7	2.98	5	10.6	12	0	1	0	0	0	0	1	0	0	0	0	0	1	114	70	4.06	1.59	2.12	0.78	0	5	0	32.57	1033.44	338.99	424.11	1485.05	0.92	1	1.1		0
44	1	61.8	1.57	82	0	0	0	0	0	1.58	0	13.1	4.73	7	8.6	0	0	1	0	0	0	0	0	0	0	0	0	0	0	120	78	4.98	2.53	1.96	1.08	0	5	0	39.57	749.22	345.07	483.65	716.14	0.58	0	0.6		0
74	1	72.9	1.61	95	1	0	0	0	0	35	1	7.9	4.58	30	38.7	16	1	0	0	1	1	0	0	0	0	0	0	0	1	150	82	5.5	1.36	3.3	1.86	0	4.4	0	61.6	914.89	447.11	824.23	3601.76	0.73	1	0.86		0
70	1	54.2	1.55	76	1	0	0	0	0	9.33	1	0	2.37	23	2.8	0	0	1	0	1	0	0	0	0	0	0	0	0	1	120	78	5.5	1.96	3.23	0.68	0	4.7	0	39.92	624.19	294.65	324.87	2103.51	0.65	0	0.89		0
56	1	58	1.56	76	0	0	0	0	0	22	1	5	4.02	5	17.3	22	0	1	0	1	0	0	0	0	0	0	0	0	0	122	72	5.23	2.2	2.61	0.92	0	4.3	0	29	732.9	312.18	196.26	1915.93	0.83	0	0.63		0
43	1	72.7	1.78	78	0	0	0	0	0	12.25	1	0	1.92	6	0.8	15	0	0	1	0	1	1	0	0	0	0	0	0	0	108	72	5.83	2.42	3.14	0.6	0	4	0	34.99	728.89	250.86	319.21	1680.17	0.52	0	0.69		0
65	1	51.2	1.6	67	0	1	0	0	0	7.67	1	1.2	2.06	7	1	2	0	1	0	1	0	0	0	0	0	0	0	0	0	114	60	5.38	2.53	2.53	0.7	0	4.4	0	16.53	822.09	222.58	262.53	2433.22	0.69	0	0.63		0
69	1	85	1.59	107	1	1	0	1	0	18	1	13.6	4.4	3	2.2	1	0	1	0	0	0	0	0	0	0	0	0	0	1	152	78	3.89	1.54	1.54	1.79	1	5.2	0	30.04	912.67	312.18	844.71	2654.67	0.61	1	0.8		0
69	1	76.1	1.71	86	1	1	0	0	0	5.5	1	0.4	2.12	4	1.2	0	0	1	1	0	0	0	0	0	0	0	0	0	1	140	82	3.95	1.98	1.69	0.61	0	4.7	0	31.68	866.3	231.52	489.68	1312.14	0.71	0	0.89		0
76	1	51.5	1.58	79	0	1	0	0	0	16.25	1	0.2	1.7	4	0.4	27	0	1	0	0	0	0	0	0	0	0	1	0	0	130	62	4.82	1.53	2.58	1.57	0	4.2	0	35.45	963.27	301.26	269.11	2586.48	0.59	1	0.57		0
69	0	93.2	1.73	106	1	1	0	0	0	30	1	17.1	5.26	12	6.1	23	0	1	1	1	0	0	0	0	0	0	0	1	1	120	78	3.13	1.77	1.74	1.37	1	6.3	0	43.37	888.66	426.7	278.98	2722.8	0.89	1	1.04		0
63	1	78.4	1.66	94	1	1	0	0	0	5	1	0.1	2.37	17	2.7	0	0	0	1	0	1	0	0	0	0	0	0	0	1	128	84	4.86	1.38	2.82	1.45	0	4.7	0	13.66	611.2	301.53	799.44	1633.18	0.59	0	0.8		0
51	1	58.3	1.57	84	0	0	0	0	0	19	1	1.5	2.55	9	2.6	2	0	1	0	1	0	0	0	0	0	0	0	1	0	120	72	4.54	0.9	3.18	1.02	0	4.2	0	18.98	204.78	405.5	597.6	2170.05	0.63	1	0.43		0
63	0	79.5	1.75	96	1	0	0	0	0	10.33	1	0	2.65	2	6.1	0	0	1	1	0	1	0	0	0	0	0	0	0	1	160	90	4.17	1.25	2.59	0.72	0	4.9	0	31.91	627.75	265.79	622.95	2996.89	0.98	1	1.11		0
64	1	59.2	1.54	88	1	0	0	0	0	10	0	13.2	4.59	12	6.1	0	0	1	0	1	0	0	0	0	0	0	0	0	1	130	78	4.6	1.57	2.69	0.75	0	4.5	0	39.02	1586.18	352.42	256.57	3714.95	0.63	0	0.83		0
59	1	65	1.69	86	0	0	0	0	0	3.67	0	9.5	4.16	2	3.5	0	0	1	1	0	0	1	0	0	0	0	0	0	0	130	76	6.87	1.64	4.77	1.01	0	4.6	0	29.99	833.49	311.36	460.12	2499.82	0.86	1	0.74		0
65	0	92.6	1.81	106	1	1	0	0	0	9.67	1	8.6	3.73	2	1.1	0	0	1	1	1	0	0	0	0	0	0	0	0	1	124	78	4	1.24	2.22	0.69	0	4.6	1	47.12	904.76	388.56	431.91	4149.1	0.92	1	0.66		0
51	0	100	1.73	115	0	1	0	0	0	19	1	7.2	3.42	2	1.5	0	0	1	0	0	0	0	0	0	1	0	1	0	0	128	88	4.46	1.48	2.24	1.64	1	4.7	0	40.28	1253.04	587.98	607.93	2459.11	0.71	0	0.92		0
49	0	69.8	1.72	97	1	0	0	0	0	4.92	1	44.4	7.69	16	46.2	19	0	1	0	1	0	0	0	0	0	0	0	0	1	178	102	5.32	1.2	3.56	1.23	0	4.2	1	36.89	1100.8	442.22	598.47	2074.03	0.86	1	0.62		0
45	1	64.2	1.61	85	0	0	0	0	0	21	1	7.8	4.06	28	9.2	20	1	1	0	1	0	0	0	0	0	0	0	0	1	130	78	5.73	2.22	3	1.12	0	4.5	0	27.82	1181.9	309.73	511.5	1869.12	0.63	0	0.72		0
64	0	81.4	1.65	108	1	0	0	0	0	21	1	4.7	3.29	11	2.1	12	0	0	0	0	0	1	0	0	1	0	0	0	1	138	90	3.54	1.98	1.31	0.56	0	5.2	0	37.27	626.25	187.22	313.64	1526.62	0.79	0	0.79		0
53	0	88.4	1.84	105	1	0	0	0	0	20	1	3.6	2.98	5	3.7	17	1	0	1	1	0	0	0	0	0	0	0	0	1	118	78	5.77	1.7	3.14	2.05	0	5.2	1	53.23	791.01	170.91	348.72	2865.72	0.78	1	0.86		0
64	1	112.8	1.73	113	1	1	0	0	0	2.75	1	50.7	8.36	28	77.9	0	0	1	1	0	0	0	0	0	0	0	0	1	1	142	82	5.43	1.61	3.09	1.61	0	5	0	37.58	897.06	300.4	777.57	6239.2	0.82	1	0.64		0
77	1	37.8	1.48	72	0	0	0	0	0	2		15.8	5.11	15	11.8	20	0	1	1	0	0	1	0	0	0	0	0	1	0	122	70	4.37	1.84	2.12	0.9	0	3.6	0	22.2	955.58	270.53	356.03	5061.62		1	0.4		0
59	1	78.3	1.67	93	0	1	0	0	0	8	1	18.6	5.19	5	3.8	0	0	1	1	0	0	0	1	0	0	0	0	1	0	128	82	5.44	1.18	3.74	1.15	0	5.1	0	38.42	1199.79	291.97	679.3	2225.71	0.68	0	0.81		0
35	1	69.3	1.68	86	0	0	0	0	0	10.92	1	1.1	2.5	2	2.6	0	0	1	1	0	0	0	0	0	0	0	0	0	0	124	80	5.22	2.62	2.18	0.93	0	4.2	0	75.75	1284.73	377.35	277.46	2013.02	0.54	0	0.74		0
63	0	97.4	1.85	105	0	1	0	0	0	15	1	0	2.42	2	3.2	12	0	1	0	0	0	0	0	0	0	0	0	0	0	122	78	3.45	1.02	1.97	1.02	0	4.3	0	24.72	897.06	154.52	492.49	3306.55	1.11	0	0.8		0
37	1	57.7	1.67	78	0	0	0	0	0	6.67	1	0	1.42	5	0.2	0	0	1	0	0	0	0	0	0	0	0	1	0	0	122	80	3.95	1.55	1.93	1.04	0	3.8	0	36.37	895.15	213.8	328.7	3610.63	0.56	0	0.54		0
56	1	51.6	1.59	81	0	1	0	0	0	24	0	11.1	4.43	2	3.7	5	0	1	1	0	0	0	0	0	0	0	0	1	0	120	82	4.48	1.67	2.22	1.29	0	5.1	0	42.28	891.94	353.61	718.77	2878.36	0.59	0	0.67		0
46	1	65.1	1.68	75	0	0	0	0	0	9	1	1.3	2.1	7	0.8	10	0	0	0	1	0	0	0	0	0	0	0	0	0	122	78	6.28	1.99	3.73	1.24	0	4.2	0	17.8	880.37	256.51	523.93	1374.71	0.52	0	0.74		0
72	1	52.4	1.53	75	1	1	0	0	0	8	0	1.9	2.27	7	1	0	1	1	0	0	0	0	0	0	0	0	0	0	1	140	90	6.59	2.04	4.09	1.01	0	5.2	0	83.9	305.25	215.33	775.03	2023.87	0.74	1	0.89		0
60	1	68	1.6	81	1	0	0	0	0	26	1	0	2.27	13	2.1	13	0	1	1	1	0	0	0	0	0	0	0	1	1	132	90	6.73	1.63	4.79	0.68	0	3.9	0	27.14	460.19	262.85	363.11	1890.46	0.69	0	1.03		0
62	0	86	1.74	98	1	1	0	0	0	21	1	2.3	3.28	3	6.6	2	0	1	1	0	0	0	1	0	0	0	0	0	1	102	80	4.13	1.14	2.58	0.91	0	4.8	0	25.92	608.83	157.02	257.76	2077.43	0.68	1	0.66		0
69	0	82.4	1.77	95	1	1	0	0	0	1.5	1	0.6	2.44	2	2.7	0	0	0	0	0	1	0	0	0	0	0	0	0	1	122	78	3.62	0.91	2.43	0.61	0	5.4	0	21.81	531.28	219.33	223.42	1398.33	0.91	1	1.03		0
55	1	69.8	1.69	81	1	1	0	0	0	12.67	1	1.4	2.29	12	1.3	0	0	1	0	1	0	0	0	0	0	0	0	1	1	150	88	4.99	1.56	3	0.95	0	4.7	0	47.26	1216.9	214.23	334.1	1511.38	0.73	0	0.71		0
63	1	65.2	1.65	75	1	1	0	0	0	24	1	0.3	1.71	13	0.4	0	0	1	0	0	1	0	0	0	0	0	0	0	1	150	92	5.52	1.61	3.35	1.24	0	4.9	0	35.25	1264.3	315.9	497.9	1785.06	0.68	0	1.11		0
62	1	58.8	1.61	76	0	0	0	0	0	20	0	0	2.15	5	1.5	1	0	1	0	1	0	0	0	0	0	0	0	0	0	114	80	4.81	1.48	2.72	1.35	0	3.9	0	10.07	1326.69	260.09	591.94	2043.79	0.9	0	0.5		0
64	1	79.2	1.7	104	1	1	0	0	0	26	1	0.6	2.79	6	7.2	27	1	1	0	0	0	0	1	0	0	0	0	1	1	130	74	4.41	2.11	1.86	0.97	0	4.8	0	34.27	813.29	335.8	1376.03	2027.99	0.75	1	0.81		0
64	1	50.2	1.52	71	1	0	0	0	0	23	1	61.8	8.75	16	46.3	2	0	1	0	0	0	0	0	0	0	1	0	1	1	120	82	4.43	1.24	2.76	0.95	0	4.3	0	54.28	1021.39	424.97	506.01	1422.62	0.75	0	0.72		0
53	0	70.4	1.75	81	0	0	0	0	1	4	1	26.9	6.49	19	60	6	0	1	1	1	0	0	1	0	0	0	0	1	1	150	102	4.73	1.38	2.73	1.37	1	19.5	0	22.35	935.65	174.41	230.15	2051.34	0.56	0	0.9		0
59	1	73.1	1.66	91	0	1	0	0	0	22	0	9	4.27	7	4.4	19	0	1	0	0	0	1	0	0	0	0	0	1	0	120	74	3.79	1.05	2.33	0.9	0	4.9	0	76.9	532.93	346.66	208.28	954.4	0.69	1	0.58		0
65	1	69.2	1.57	94	1	1	0	0	0	10	1	1.6	2.9	30	6.6	0	0	1	0	0	0	0	1	0	0	0	0	0	1	110	72	4.81	1.39	2.88	1.19	0	4.6	0	61.07	503.61	260.17	683.36	2069.88	0.7	0	0.71		0
70	1	73.6	1.6	104	1	1	0	0	0	17.92	1	0.1	2.25	10	1.9	0	0	0	0	0	0	0	0	0	0	0	0	0	1	128	60	4.75	1.22	1.92	3.54	0	5.5	0	37.87	658.89	248.72	500.77	1941.38	0.7	0	0.89		0
75	0	66	1.74	87	1	0	0	0	0	0.83	0	59.9	7.73	6	4.4	6	0	1	1	0	0	0	1	0	0	0	0	0	1	118	78	4.52	1.41	2.8	0.69	0	4.6	0					1962.7	0.78	1	0.96		0
42	0	75.8	1.72	96	0	0	0	0	0	9	1	5.1	3	5	3.3	10	0	1	1	1	0	0	0	0	0	0	0	0	0	128	86	5.4	1.4	3.56	0.97	0	4.6	0	22.38	1207.53	477.45	592.45	57.99	0.57	0	0.86		0
66	1	83.2	1.53	108	1	1	0	0	0	17	1	6.1	4.28	7	26.8	17	1	1	0	0	0	0	0	0	1	0	0	0	0	118	70	4.79	1.67	2.45	1.47	0	5.4	1					4972.52	0.83	1	0.61		0
54	1	66.5	1.71	85	1	0	0	0	0	41	0	0.7	2.22	2	1.4	27	0	0	1	0	0	0	0	0	0	0	0	1	0	122	82	3.76	1.23	2.31	0.49	0	4.5	0	29.76	788.27	437.22	3353.71	3320.39	0.72	0	1.15		0
56	1	86.4	1.66	100	1	0	0	0	0	12	1	4.9	2.61	20	0.8	0	0	1	0	1	0	0	0	0	0	0	0	0	1	160	98	4.7	0.79	2.5	3.11	0	4.7	0					3324.45	0.78	0	0.51		0
42	1	71	1.8	74	0	0	0	0	0	9.25	1	2.4	3	2	6.3	0	0	1	1	0	0	0	0	0	0	0	0	0	0	122	78	4.09	2.17	1.55	0.81	0	4.5	0					1805.05	0.56	0	0.77		0
55	1	76.9	1.62	86	1	0	0	0	0	17	1	0.4	2.52	2	3.6	22	1	0	1	1	0	0	0	0	0	0	0	0	1	142	80	3.79	2.44	1.11	0.52	0	4.4	0					1942.76	0.82	0	0.81		0
37	1	47.9	1.65	65	0	0	0	0	0	7.75	1	0.1	2.72	9	7.1	0	0	1	1	1	0	0	0	0	0	0	0	1	0	104	70	4.19	1.78	1.67	1.62	0	3.6	1					2118.61	0.5	0	0.64		0
52	1	83	1.65	86	1	1	0	0	0	8.67	1	7.4	3.71	13	2.1	0	0	1	0	0	0	1	0	0	0	0	0	1	1	132	88	4.38	2.32	1.7	0.79	0	4.2	0					1791.27	0.61	0	0.93		0
75	0	102.2	1.86	102	0	0	0	0	0	1.17	0	0.3	2.21	2	1.6	0	0	1	1	0	0	0	1	0	0	0	0	0	0	122	76	3.81	1.17	2.05	1.31	1	4.5	0					3288.6	0.97	1	0.98		0
63	1	55	1.57	67	0	1	0	0	0	30	1	5.6	3.32	3	1.5	26	0	1	0	0	0	0	0	0	0	0	1	0	0	122	76	4.86	2.33	2.14	0.87	0	5	0					2096.09	0.66	0	0.78		0
32	1	66.1	1.66	76	0	0	0	0	0	17	0	4.3	2.67	2	2.1	0	0	0	1	0	1	1	0	0	0	0	0	1	0	108	72	6.16	1.63	3.91	1.36	0	4.3	0					1932.27	0.58	0	0.88		0
69	1	47	1.55	77	0	0	0	0	0	3	0	5.5	3.67	20	3	0	0	0	0	0	0	1	0	0	0	0	0	0	0	128	62	5.96	1.51	3.76	1.52	0	2.9	0					1958.33	0.75	0	0.7		0
54	1	94.9	1.65	104	0	0	0	0	1	9	0	11.6	4.74	6	11	0	0	1	1	0	0	0	1	0	0	0	0	1	0	138	80	4.66	1.97	2.36	0.73	1	23.9	0					2285.46	0.65	1	0.66		0
66	0	70.2	1.71	86	0	0	0	0	0	25	1	47.7	7.97	52	50.3	24	0	1	1	1	0	0	0	0	0	0	0	0	0	120	68	3.3	0.91	1.95	0.79	0	4.4	0					3149.65	0.76	0	1.17		0
88	1	60.2	1.59	91	0	0	0	0	0	14	0	2.3	2.43	4	1.2	10	0	1	0	0	0	0	0	0	0	0	0	0	0	112	60	4.99	1.46	2.93	1.32	0	5.2	0					5274.38	0.95	1	1		0
53	1	66.1	1.65	84	0	0	0	0	0	19	1	0.9	2.16	2	1.1	10	0	1	0	0	0	0	0	0	0	1	0	0	0	108	70	4.88	1.8	2.72	0.79	0	4.5	0					2253.74	0.72	0	0.59		0
54	1	66.6	1.71	74	0	0	0	0	0	3	0	0	2.12	11	1.4	0	0	1	1	0	0	0	1	0	0	0	0	0	0	98	72	6.59	1.24	4.65	1.53	0	6	0					3931.43	0.6	0	0.77		0
60	0	95	1.77	106	1	0	0	0	0	15	0	1.3	2.03	2	0.7	1	0	1	1	1	0	0	1	0	0	0	0	1	1	128	80	3.37	1.45	1.48	0.98	0	5.2	0					2579.08	0.69	1	0.92		0
50	0	82.5	1.78	97	0	1	0	0	0	4	0	7.2	3.29	2	1.2	0	0	1	1	1	0	0	0	0	0	0	0	0	0	112	82	4.73	1.53	2.21	2.18	0	5.4	0					3352.92	0.55	0	0.88		0
53	1	52.7	1.53	81	0	1	0	0	0	26	1	1.8	2.32	2	1.8	0	0	0	0	0	0	0	0	0	0	0	0	0	0	110	78	6.18	1.12	4.25	1.78	0	4.4	0					2366.34	0.65	1	0.61		0
55	0	74	1.73	89	1	1	0	0	0	3	1	15.5	4.92	3	6.3	14	0	1	1	1	0	0	0	0	0	0	0	0	1	141	85	3.5	2	0.9	1.2	0	6	1	11.87	702.83	303.37	1026.28	2255.95	0.79	1		0.89	1
71	1	59	1.71	88	1	0	0	0	0	7	1	3.4	3.44	23	10	0	0	1	1	0	0	0	0	0	0	0	0	0	1	161	75	4.4	1.4	2.7	0.9	0	4.1	0						0.72	0		0.93	1
46	1	88	1.66	107.5	1	0	0	0	0	5	0	9.5	4.13	62	13.8	0	0	1	0	0	0	0	0	0	0	0	0	0	1	183	103	6.3	1	4.8	0.9	0	5.1	0						0.66	0		0.81	1
48	1	51	1.53	75	0	0	0	0	0	9	1	18.4	4.23	25	1.1	4	0	1	1	1	1	0	0	0	0	0	0	0	0	133	82	5.4	1.2	3.7	1	0	4	0						0.67	0		0.64	1
47	1	85	1.54	90	0	0	0	0	0	20	1	7.1	3.74	25	5.1	4	0	1	1	0	0	0	0	0	0	0	0	1	0	120	70	5	3.2	3.2	0.7	0	4.5	0						0.69	0		0.9	1
51	1	74	1.6	83	0	0	0	0	0	17	1	9.6	3.88	8	7	3	0	1	1	0	0	0	0	0	0	0	0	0	1	153	105	5.1	1.9	2.9	0.7	0	4.2	0	55.36	909.8	177.37	214	2112.09	0.74	1		0.85	1
52	1	76	1.58	84	0	0	0	0	0	19	0	15	4.71	24	5.4	29	0	1	1	0	1	1	0	0	0	0	0	0	1	143	87	5.2	1.9	3	0.6	0	5.1	0	21.84	1074.09	279.99	306.62	1858.75	0.65	1		0.62	1
60	1	82	1.62	92	1	0	0	0	0	12	1	19.33	5.45	3	6.5	3	0	1	0	1	0	0	1	0	0	0	0	0	1	138	97	7.2	1.5	5.3	1	0	4.4	0	12.76	1454.92	122.21	311.5	2478.36	0.87	1		0.8	1
67	1	61	1.59	95	0	0	0	0	0	6.08	1	2.6	3.34	43	7	27	0	1	1	1	0	1	1	0	0	0	0	0	0	124	81	5.1	2.1	2.8	0.6	0	5.1	0	26.86	856.99	248.48	452.43	1627.3	0.59	0		0.67	1
59	1	74	1.87	92	1	0	0	0	0	8	1	8	3.54	10	1	6	0	1	1	0	0	0	0	0	0	0	0	0	1	130	74	5.6	1.1	3.9	1.2	0	4.7	0	34.64	714.32	229.29	448.72	1820.89	0.8	1		0.84	1
56	1	50	1.56	74	1	0	0	0	0	33	1	24	5.49	29	6.1	16	0	1	0	0	0	1	0	0	0	1	0	0	1	136	80	5	2.1	2.7	0.5	0	4.3	0	75.61	880.37	201.12	536.45	2370.68	0.64	0		0.5	1
54	1	96.8	1.55	116	1	0	0	0	0	16.5	1	1.5	2.99	36	13.4	6	0	1	1	0	0	0	1	0	0	0	0	0	1	120	78	6.1	1.3	4	1.8	0	4.5	0	17.64	1215.25	323.39	445.51	3882.72	0.69	1		0.8	1
56	1	76	1.53	105	1	1	0	0	0	32	0	24	5.64	36	9.3	5	0	1	0	0	1	0	0	0	0	0	0	0	1	146	88	4.9	1.5	2.7	1.1	0	4.2	0	17.82	785.55	251.68	172.82	2599.83	0.76	0		0.6	1
52	0	74	1.69	83	0	0	0	0	0	15	1	9.2	4.18		4.5	3	0	0	1	0	0	0	0	0	0	0	0	0	0	120	70	4.3	1.6	2.5	0.6	0	4	0	38.05	1074.09	167.27	152.5	1876.55	0.71	0		0.74	1
60	1	90	1.51	91	0	1	0	0	0	19	1	2	3.71	14	43.7	14	0	1	1	1	1	1	1	1	0	0	0	0	0	90	70	7.1	1.5	4.8	1.6	0	6.3	0	37.91	1003.32	154.06	628.16	2152.77	0.67	0		0.67	1
64	1	67	1.52	92	0	0	0	0	0	34	1	15	5.18	9	5.2	20	0	1	1	0	0	0	0	0	0	0	0	0	0	120	70	6.1	2.2	3.6	0.7	0	4	0	25.06	1106.03	176.65	176.18	1994.66	0.75	1		0.72	1
60	1	80	1.55	102	1	0	0	0	0	6	0	3.8	3.62	16	6.9	5	1	1	1	1	0	1	0	0	0	0	0	0	1	100	88	4.8	1.3	3.2	0.9	0	3.7	0	84.72	1037.52	317.34	214.17	3668.41	0.73	0		0.84	1
78	0	70	1.74	83	0	0	0	0	0	32	1	43.6	6.38	9	1	19	0	1	1	0	1	0	0	0	0	0	0	0	0	138	88	3.9	1.5	2	0.8	0	4.9	0	10.95	990.58	343.48	244.29	1570.47	0.88	0		0.95	1
70	1	55	1.44	97	1	0	0	0	0	35	1	11	4.5	37	16.6	15	0	1	1	0	0	0	1	0	0	0	0	0	1	110	76	4.6	1.3	2.9	6.9	0	4.3	0	52.6	1120.96	206.59	1280.46	2636.91	0.73	1		1.09	1
48	1	90	1.59	106	0	0	0	1	0	22	0	8	4.35	35	19.4	3	0	1	1	0	0	1	0	0	0	0	0	0	1	135	104	4.2	1.3	2.5	1	1	14.3	0	22	870.02	152.57	351.47	2207.29	0.73	1		1.03	1
54	0	48	1.79	68	0	0	0	0	0	11	1	11.4	4.1	69	23.4	22	1	1	1	0	0	0	0	0	0	0	0	0	0	121	76	6.7	3.1	2	1	0	4.1	0	79.45	1113.79	324.61	664.09	2790.61	0.58	0		0.52	1
52	1	62	1.67	74	1	0	0	0	0	16	1	18.2	5.36	42	7	13	0	1	1	0	0	1	0	0	0	0	0	0	0	136	84	5.2	1.3	3.4	1.4	0	4.9	0	45.53	715.26	136.25	186.41	3504.92	0.72	1		0.66	1
48	1	59	1.52	77	0	0	0	0	0	1.83	1	19.6	5.94	120	26	12	0	1	1	0	1	1	0	0	0	0	0	1	0	110	68	3.5	0.9	2.2	1	0	6.2	0	66.78	1821.03	262.89	214.98	3044.46	0.75	1		0.72	1
63	1	110	1.6	115.5	0	0	0	0	0	1.17	1	17	4.5	39	7.6	3	0	1	1	0	0	1	0	0	0	1	0	0	1	188	75	5.5	2.1	2.8	1.1	1	5.4	0	52.09	1191.28	263.86	922.1	2680.69	0.67	0		0.77	1
47	0	80	1.75	89	1	0	0	0	0	6	1	14	5.28	15	10	6	0	1	1	0	0	0	0	0	0	0	0	0	1	156	110	4.5	0.9	3.1	1.1	0	4	0	37.99	691.48	161.6	276.04	1929.34	0.7	0		1	1
56	1	70	1.53	96	1	1	0	0	0	9	1	30.2	6.31	36	4.7	0	0	1	1	0	0	0	0	0	0	0	0	0	1	120	70	6.1	1.3	4.3	1.1	0	4.6	0	88.02	685.38	191.55	167.57	2106.39	0.72	0		0.83	1
61	1	56	1.48	71	0	0	0	0	0	19	1	19	4.8	7	7.9	10	0	1	1	0	0	0	0	0	0	0	0	1	1	158	76	4.6	2	2.4	0.6	0	5	0	34.16	546.4	141.67	184.98	1987.32	0.68	1		0.57	1
72	0	60	1.68	72	0	0	0	0	0	0.33	1	4.1	2.84	2	1	8	0	1	1	0	0	0	0	0	0	0	0	0	0	100	60	5.2	2.4	2.3	1.2	0	4.6	0						0.87	1		0.89	1
54	1	108	1.52	133	1	0	0	1	1	3	1	27.2	7.35	40	57.2	0	0	1	1	0	1	0	0	0	0	0	0	0	1	110	70	4.8	1	3.2	1.4	1	5.5	0	42.63	674.38	186.92	299.07	2420.65	0.63	0		0.86	1
40	1	72	1.41	91	1	0	0	0	0	7.5	1	32.14	5.45	20	1.2	9	0	1	1	1	0	0	1	0	0	0	0	0	1	144	92	3.6	1.1	1.7	1.7	1	19.5	0	48.12	692.74	305.59	264.23	1409.87	0.64	0		0.6	1
36	1	99	1.6	106	0	0	0	0	0	6	1	3	3.81	43	48	5	0	0	0	1	0	0	0	0	1	0	0	0	0	129	87	4.2	0.9	2.7	1.1	0	6.5	0	41.24	760.03	399.45	341.24	2431	0.6	0		0.71	1
59	1	85	1.61	62	1	1	0	0	0	27	1	5	3.59	20	2.5	17	0	1	1	0	0	1	0	0	0	0	0	0	1	140	100	4.5	1.8	2.4	0.6	0	4.3	0	34.63	1400.72	352.82	570.71	1789.43	0.69	1		0.67	1
55	1	64	1.7	84	0	0	0	0	0	14	1	10.2	4.15	7	1.3	10	0	1	1	1	1	0	1	0	0	0	0	0	0	102	71	4.6	1.9	2.2	1	0	4.2	0	41.62	541.53	141.9	152.6	2404.38	0.69	1		0.52	1
53	1	86	1.64	104	1	1	0	0	0	3	1	1	2.81	17	4.4	0	0	1	1	0	0	0	0	0	0	0	0	0	1	166	102	5.4	1.6	3.3	1	0	5.7	0	64.54	598.25	190.71	2017.67	2190.34	0.57	0		0.77	1
51	1	106	1.71	110	0	0	0	0	0	1	1	37.87	7.13	78	57.8	2	0	1	1	0	0	0	0	0	0	0	0	0	1	166	140	4.5	1.4	2.6	1.11	0	4.6	0	48.1	576.43	105.46	2219.32	3094.43	0.72	0		0.92	1
59	1	87	1.71	122	1	0	0	1	0	16	1	19.9	5.87	61	37.9	7	0	1	0	1	0	0	0	0	0	0	0	0	1	135	91	6.1	0.8	4	2.8	0	4.1	0	69.76	662.66	246.56	1252.84	5152.76	0.65	1		0.83	1
50	1	94	1.66	108	1	1	0	0	0	3	0	4	3.12	14	13.5	5	0	1	1	0	0	0	0	0	0	0	0	0	1	199	113	4.5	1.3	2.7	1	0	4.3	0	45.6	603.37	128.03	202.86	3291.59	0.61	0		0.83	1
68	0	82	1.72	97	1	0	0	0	0	18	1	22	5.16	22	4.6	16	0	1	1	0	0	0	0	0	0	0	0	0	1	203	114	3.7	0.8	1.9	2.2	1	26.5	0	67.99	1241.52	246.56	523	3543.89	0.8	1		1.03	1
37	1	100	1.63	105	1	0	0	0	0	8	1	2	3.32	9	12.1	0	0	1	1	0	0	0	0	0	0	0	0	1	1	177	102	3.7	1.8	1.6	0.8	0	5.4	0	27.48	544.32	401.32	654.08	1885.35	0.67	0		0.68	1
44	1	70	1.53	86	0	0	0	0	0	2	1	0	2.5	22	4	0	0	1	1	0	0	0	0	0	0	0	0	0	1	164	96	4.1	1.7	2.1	0.8	0	4.6	0	78.5	365.83	700.44	358.49	2321.63	0.62	0		0.74	1
37	1	98	1.67	99	0	0	0	0	0	14	1	4.2	3.54	13	21	14	0	1	1	0	0	0	0	0	1	0	0	0	0	136	88	5.2	1.7	3.1	0.9	0	4	0	27.59	663.52	271.45	683.58	1223.23	0.67	0		0.77	1
39	1	59	1.65	76	0	0	0	0	0	6	1	2	2	1	1	10	0	1	1	0	0	0	0	0	0	0	0	0	0	90	60	3.7	1.8	1.6	0.6	0	5.3	0	27.56	747.67	287.44	222.62	4129.95	0.7	0		0.68	1
67	0	72	1.68	89	0	0	0	0	0	10	1	8.8	4.49	113	71	26	0	1	1	0	1	0	0	0	0	0	0	0	0	140	88	6.1	0.9	4.5	1.6	1	7.1	0	34.62	1462.2	509.15	437.54	2401.03	0.89	1		0.94	1
62	1	71	1.62	89	1	1	0	0	0	18	1	13.5	4.86	30	5	18	0	1	1	0	0	0	0	0	0	0	0	0	1	160	92	2.9	1	1.2	1.4	0	5.1	0	16.4	1913.7	317.89	238.42	4631.22	0.79	0		0.79	1
47	1	89	1.56	98.2	1	1	0	0	0	4	1	0.4	2.06	8	1	2	0	1	1	0	0	0	0	0	0	0	0	0	1	160	100	3.6	1.5	1.9	0.5	0	5.7	0	20.87	437.33	887.85	118.83	1790.95	0.64	0		0.79	1
73	1	64	1.61	102	1	1	0	0	0	18	0	12.9	4.09	10	1	26	0	1	1	0	1	0	0	0	0	0	0	0	1	137	76	4	1.9	1.9	6	1	6.5	0	31.42	968.85	108.09	235.23	2687.3	0.8	1		0.71	1
52	1	80	1.61	105	0	0	0	0	0	13	1	12.1	5.08		15	2	0	1	0	1	1	0	0	0	0	0	0	0	1	150	100	4.6	1.1	2.4	2.4	1	7.4	0	42.35	604.26	232.59	167.39	5755.38	0.64	1		0.64	1
72	1	61.5	1.47	77	0	0	0	1	0	16	1	12.4	3.85	6	1	2	0	1	1	0	1	0	0	0	0	0	0	0	1	165	85	4.8	1.9	2.7	0.5	1	5.9	0	14.67	777.51	193.86	201.97	2377.91	0.82	1		0.74	1
64	1	72	1.62	87	1	1	0	0	0	26	1	6.8	3.41	8	12.5	20	0	1	1	1	1	0	0	0	0	0	0	0	1	137	72	4.8	1.3	2.6	2.1	0	4.9	0	29.23	1492.3	340.35	1163.27	4906.3	0.86	1		1.09	1
46	1	60	1.59	72	0	0	0	0	0	9	0	37.5	6.5	10	4	3	0	0	1	0	0	1	0	0	0	0	0	0	0	126	78	5.1	1.4	2.7	2.5	0	4.9	0	30.58	1015.79	427.28	261.76	2862.34	0.63	0		0.83	1
50	1	97	1.49	104	1	0	0	0	0	12	1	2	2.95	27	22	11	0	1	1	1	1	0	0	0	0	0	0	0	1	183	115	5.3	1.5	2.9	1.8	0	6.4	0	63.84	755.18	200.95	264.76	2797.23	0.74	0		0.57	1
60	1	46	1.48	72	0	0	0	0	0	5	0	37	5.58	56	1	9	0	1	1	0	1	0	0	0	0	0	0	0	1	139	82	4.8	1.7	2.7	0.9	0	4.4	0	50.07	985.2	314.52	1036.5	3943.61	0.8	1		0.64	1
55	1	100	1.68	119	0	1	0	0	0	9	0	16.1	5.11	5	13	7	0	1	1	0	0	0	0	0	0	0	0	0	1	116	70	4.7	2.1	2.1	1.1	0	6	0	63.05	622.37	280.91	455.82	3157.6	0.72	0		0.67	1
61	1	85	1.59	94	1	0	0	1	0	13	1	14	4.17	0	1	20	0	0	1	0	0	0	0	0	0	0	0	0	1	164	99	4.2	2.3	1.6	0.6	1	5.3	0	32.99	776.71	182.05	794.81	2757.45	0.76	0		0.8	1
62	0	65	1.78	86	1	0	0	0	0	20.17	0	13.5	4.35	6	6	25	0	1	1	0	1	0	0	0	0	0	0	0	1	166	112	5.8	2	3.4	0.9	0	5.1	0	29.99	711.53	289.54	418.19	1592.67	0.69	0		0.64	1
59	1	80	1.58	99	1	1	0	1	0	2	1	2.62	3.29	3	10	3	0	1	1	0	0	0	0	0	0	0	0	0	1	120	70	3.5	1.3	1.8	0.9	1	14.2	0	54.41	918.14	165.74	282.02	2957.12	0.76	0		0.86	1
63	1	95	1.66	107	1	1	0	0	0	8	1	11.12	4.88	3	10	0	0	1	1	0	0	0	0	0	0	0	0	0	1	164	100	3.3	1.2	1.6	1.1	0	5.3	0	45.57	906.35	205.09	732.79	3587.78	0.76	0		0.61	1
58	1	54	1.61	70	0	0	0	0	0	2.17	1	11.9	3.82	3	1	12	0	1	1	1	1	0	0	0	0	0	0	0	1	150	70	3.2	1.8	1.2	0.7	0	4.4	0	14.23	741.77	141.9	472.01	2846.42	0.61	0		0.78	1
48	1	46	1.57	79	0	0	0	0	0	26	1	4	3.83	68	74.1	0	0	1	0	1	1	1	0	0	0	0	0	0	1	171	82	4.8	1.6	2.7	1.1	1	5.9	0	69	1510.21	451.6	247.27	5092.16	0.79	1		1.14	1
59	1	76	1.62	87	0	0	0	0	0	13	1	7	3.91	69	6.5	28	0	1	1	1	0	0	0	0	0	0	0	0	0	120	70	4.3	1.6	2.2	1	0	4.5	0	38.75	745.44	230.18	290.64	3951.59	0.61	0		0.71	1
54	1	85	1.6	93	0	1	0	0	0	3.33	1	21.85	5.75	49	29	3	0	1	1	0	0	0	0	0	0	0	0	0	1	160	101	4.5	2.9	2.2	0.9	0	4.7	0	75.79	890.73	321.07	975.37	3222.03	0.63	0		0.79	1
70	1	42	1.62	71	0	0	0	0	0	49	0	14	5.42	23	105.4	35	0	0	1	1	0	1	0	0	0	0	0	0	0	125	65					0		0	39.39	1859.91	571.15	2374.13	2419.82	0.73	1		0.94	1
55	1	59	1.55		0	0	0	0	0		1	7.5	1.63				0	1	0	1	0	0	0	0	0	0	0	0	1	146	83					0		0	56.07	1268.19	173.08	1418.87	2169.14	0.52	0		0.78	1
48	1	87	1.57	101	1	0	0	0	0	6	0	12	4.86	55	18.6	3	0	1	1	0	0	0	0	0	0	0	0	0	1	144	88	4.7	1.5	2.9	0.8	0	5.4	0	51.1	511.86	144.14	359.01	4269.92	0.72	0		0.84	1
63	1	62	1.64	76	0	0	0	0	0	21	0	18.6	5.51	21	9	10	0	1	1	0	0	0	0	0	0	0	0	0	0	134	76	5.6	1.7	3.5	0.8	0	5.1	0	29.31	664.37	96.22	133.04	2648.97	0.75	0		0.75	1
50	1	61	1.55	104.5	1	1	0	0	0	9	0	9.96	4.49	31	7.5	3	0	1	1	0	0	0	0	0	0	0	0	0	1	100	80	4.8	0.8	3	2.1	1	7	0	86.89	422.2	352.66	276.04	2416.2	0.81	0		0.9	1
44	1	79	1.64	91	0	0	0	0	0	10	1	28.73	6.41	41	14.7	5	0	1	0	1	0	0	0	0	0	0	0	0	1	152	103	6.3	2.1	2.5	3.7	0	4	1	80.7	675.23	406	339.84	8070.35	0.66	0		0.85	1
64	1	61	1.57	86	1	0	0	0	0	9	1	4	3.91	23	7	8	0	1	0	0	0	0	1	0	0	0	0	0	1	126	76	4.7	1.7	2.7	1	0	4.5	0	21.95	716.91	143.69	168.47	2094.76	0.71	0		0.69	1
61	1	53	1.58	74	1	0	0	1	0	17	1	12.3	4.47	28	8	30	0	1	0	0	0	0	0	0	0	0	0	0	1	153	80	3.7	1.5	1.6	1.3	1	4.5	1	38.96	786.49	236.8	417.49	7776.89	0.65	0		0.55	1
61	1	84	1.66	103	0	0	0	0	0	32	1	13.04	2.66	39		12	0	1	0	1	0	0	0	1	0	0	0	0	1	108	84	5.8	1.7	3.1	2.3	0	6.7	0	35.98	489.25	170.93	769.05	2761.79	0.66	1		0.7	1
60	1	86	1.65	110	1	0	0	0	0	30	1	14.89	5.36	34	35.5	8	0	1	1	0	0	0	0	1	0	0	0	0	1	166	108	4.8	1	3.2	1.1	1	10.2	0	70.36	632	273.97	588.96	3184.38	0.76	0		0.76	1
61	1	53	1.57	76.5	0	0	0	0	0	17	1	8.92	3.18	1	2.2	19	0	1	0	0	0	0	0	0	0	0	0	0	0	100	70	4.7	1.4	2.8	1.2	0	3.9	0	29.8	1132.3	692.88	446.51	3038.17	0.68	0		0.8	1
59	1	82	1.52	95	0	0	0	1	0	9	0	13	4.55	14	4	10	0	1	1	0	0	0	1	1	0	0	0	0	1	159	88	3.7	1.7	1.7	0.6	0	5.1	0	38.17	998.93	236.8	678.67	2446.56	0.71	1		0.89	1
61	1	72.5	1.62	103.5	0	0	0	0	0	13	0	8.88	3.13	6	4.1	8	0	1	1	0	0	0	0	0	0	0	0	0	0	139	68	5.2	2.7	1.8	1.6	0	4.1	0	54.52	558.63	256.81	158.92	4566.63	0.67	1		0.86	1
71	1	75.2	1.54	112	0	0	0	1	0	5	1	3	3.66	47	9.2	3	0	1	1	0	0	0	0	0	0	0	0	0	0	120	70	6.7	1.3		4.6	1	8.1	0	56.89	761.64	421.68	167.93	4727.74	0.6	0		0.72	1
61	1	47	1.55	69	1	0	0	0	0	11	1	12.5	4.89	114	42	13	0	1	1	1	0	0	0	0	0	0	0	0	1	143	95	3.4	1.3	1.8	0.6	0	4.5	0	34.46	1285.73	606.1	449.1	5554.83	0.62	1		0.52	1
69	1	49	1.58	73	1	0	0	0	0	5	0	3.52	3.2	5	7	3	0	1	0	0	0	0	0	0	0	0	0	0	1	165	93	5	2	2.7	0.8	0	4.5	1	30.24	985.2	468.28	213.2	4923.72	0.65	1		0.62	1
64	1	63.5	1.58	86	1	0	0	0	0	10	1	0	3.21	55	29	18	0	1	0	0	0	0	0	0	0	0	0	0	1	144	88	4	1.7	1.9	0.8	0	4.5	0	26.66	2764.44	271.26	248.69	3926.94	0.84	1		0.97	1
53	1	101.8	1.55	115	0	0	0	0	0	8	1	10.29	3.63	25	6.2	15	0	1	1	0	1	0	0	0	0	0	0	0	1	149	95	4.9	1.8	2.7	0.8	0	4.9	0	24.88	955.5	212.75	131.4	2256.53	0.67	0		0.72	1
66	1	63	1.62	77	1	0	0	0	0	10	1	9.52	3.85	36	3.4	25	0	0	1	0	1	0	0	0	0	0	0	0	1	180	90	5.8	2	3.3	1.2	0	4.7	0	26.48	947.78	191.13	390.12	4084.27	0.69	1		1.43	1
51	1	55	1.65	97	0	0	0	0	0	15	1	42.58	7.92	108	110.3	13	0	1	1	0	0	0	0	0	1	0	0	0	1	148	104	5	1.2	3.2	1.2	0	5.2	0						0.71	0		0.42	1
56	1	96	1.62	102	1	0	0	1	0	20	1	0	1	8	1	9	0	1	1	0	0	1	0	0	0	0	0	0	1	183	114	4.4	1.5	2.4	0.9	0	4.1	0	87.66	571.89	213.94	97.93	2500.77	0.69	0		0.77	1
51	1	83	1.52	99	1	1	0	1	0	12	0	11.92	4.31	15	29	12	0	1	1	0	0	0	0	0	0	0	0	0	1	140	90	5.4	1.6	2.7	2.5	1	9.5	0	20.61	562.3	292.59	131.59	2544.14	0.64	0		0.61	1
59	0	64	1.76	83	0	1	0	0	0	2	1	12.92	3.66	6	1	6	0	1	1	0	1	0	0	0	0	0	0	0	1	130	101	4	1.5	2.1	0.9	0	5	1	27.12	1766.65	409.01	324.82	2609.2	0.74	1		0.64	1
21	1	54	1.53	102	0	0	0	0	0	8	1	5.3	3.58	17	11	9	0	1	1	0	0	0	0	0	0	0	0	0	0	100	70	4.5	1.4	2.8	0.7	0	4	0	14.87	467.19	115.45	131.04	6094.81	0.58	0		0.77	1
71	1	59	1.51	87	1	0	0	0	0	7	1	6.4	1.62	53		0	0	1	0	0	0	0	0	0	0	0	0	0	1	130	80	5	1.8	3.5	1.3	0	4.9	0	40.95	774.51	359.74	211.59	3748	0.74	1		0.86	1
49	1	68	1.69	86	1	1	0	0	1	19	1	10	3.44	12	5.3	14	0	1	1	0	0	0	1	0	0	0	0	0	1	140	80	4.9	2.1	2.5	0.6	1	12.4	0	25.7	879.56	289.54	370.5	3228.81	0.74	0		0.9	1
40	0	71	1.64	89	0	0	0	0	0	16	1	20.3	5.32	1	12.6	15	0	1	1	1	0	0	0	0	0	0	0	0	0	130	80	4	1.3	2.1	1.2	0	4.6	0	28.13	641.13	260.93	242.14	1836.27	0.64	1		0.94	1
70	1	81	1.64	105	0	1	0	0	0	16	1	5.1	2.71	52	1	18	0	1	0	0	0	0	0	0	0	0	0	0	1	145	76	7.7	2.4	4.8	1	0	5.4	0	57.06	1232.46	633.72	1023.86	3001.97	0.79	0		0.71	1
55	1	62	1.57	87	0	0	0	0	0	26	1	4	2.95	46	4.3	14	0	1	1	0	1	1	0	0	0	0	0	0	1	134	73	5.1	1.2	2.7	2.7	0	4.9	0	66.85	833.47	372.96	766.86	3127.26	0.88	0		0.63	1
61	0	63	1.72	84	0	0	0	0	0	35	1	6	3.6	9	12.1	36	0	1	1	0	0	0	0	0	0	0	0	0	0	122	73	3.5	1	1.9	1.1	0	4.7	0	30.24	1458.36	319.95	1083.87	2559.07	0.75	1		1.28	1
58	1	55	1.51	86	0	0	0	0	0	5	1	12	3.5	21	6.2	16	0	1	0	0	0	1	0	0	0	0	0	0	0	134	74	4.3	2.7	1.3	0.6	0	5	0	45.03	823.32	134.83	1108.48	2500.56	0.64	1		0.5	1
45	1	55	1.55	87.5	0	0	0	0	0	11	1	17	4.75	45	9	14	0	0	1	0	1	0	0	0	0	0	0	0	1	136	91	5.2	1.6	3.2	0.8	0	5.1	0	17.7	827.98	142.82	755.54	5211.28	0.57	0		0.38	1
60	1	73	1.68	97	1	1	0	0	0	2.92	1	7	1.7			36	0	1	1	0	1	0	0	0	0	1	0	0	1	128	78					0		0	70.24	1609.58	524.15	2515.66	6062.62	0.76	1		0.62	1
40	1	79.5	1.66	96	0	0	0	0	0	0.75	0	9.3	3.63	15	4	5	0	1	1	0	0	0	0	0	0	0	0	1	0	140	71	4.8	2.4	2.3	0.3	0	5.4	0	75.31	883.59	355.56	707.25	2110.07	0.54	0		0.76	1
65	1	82	1.39	102	1	0	0	0	0	37	1	4.1	3.12	14	12	16	0	1	1	0	0	0	0	0	0	0	0	0	1	180	95	3.5	1.4	1.9	0.6	0	5.4	0	58.38	1156.2	312.18	836.91	4380.77	0.77	0		0.59	1
70	1	74	1.68	88	1	1	0	0	0	5	1	0	2.65	39	6	21	0	1	1	0	0	0	0	0	0	0	0	0	1	159	89	5.3	1	3.4	1.9	0	5.2	0	46.08	1036.33	257.97	1049.71	2671.78	0.74	0		1.07	1
64	1	71	1.55	93	1	0	0	0	0	15	0	3	3.37	83	14	4	0	1	1	1	0	1	0	0	0	0	0	0	1	118	70	4.2	1.3	2.5	1.1	0	4.6	0	30.16	957.44	235.48	457.67	2503.52	0.91	1		0.54	1
42	1	58	1.58	77	0	1	0	0	0	6	0	12	4.75	16	9	0	0	1	1	1	0	1	0	0	0	0	0	0	0	132	76	6	1.8	3.4	1.8	0	4.2	1	10.48	449.47	295.21	598.37	1280.98	0.6	0		0.72	1
47	1	48	1.64	70	0	0	0	0	0	4.25	1	13.8	4.16	35	13	7	0	1	1	1	1	0	0	1	0	0	0	0	0	105	68	4.2	1.5	2.4	0.7	0	4.7	0	44.62	809.93	127.98	245.97	3385.84	0.64	0		0.63	1
29	1	118	1.77	118	0	1	0	1	0	12	1	14.8	3.79	33	8	10	0	1	1	1	0	0	0	0	0	0	0	0	1	141	86	4.8	1	2.9	1.9	1	4.5	0	39.34	693.43	198.37	709.45	3826.14	0.62	0		1.23	1
63	1	98	1.54	108	1	1	0	1	0	6	0	7.2	4.04	7	8.7	4	0	1	1	0	0	0	0	0	0	0	0	0	1	140	80	4.5	1.6	2.5	0.7	1	4.6	0	24.64	719.32	124.27	283.19	3218.35	0.89	1		0.6	1
27	1	58	1.71	80	0	0	0	0	0	28	1	32	6.5	85	4	29	0	0	0	0	0	0	0	1	0	0	0	0	0	116	74	4.9	1.6	2.7	0.5	0	4.2	0	38.2	1243.71	219.93	184.41	2330.49	0.51	0		0.57	1
61	0	81	1.72	101.5	0	0	0	0	0	20	1	7	3.64	5	20	9	0	1	1	0	0	0	0	0	0	0	0	0	0	133	87	4.4	1	2.8	1.4	0	4.8	0	21.75	1198.68	405.09	780.62	2112.81	0.81	1		0.8	1
68	1	70	1.59	88	1	0	0	0	0	13	1	2.5	3.39	13	18	6	0	1	0	0	0	0	0	0	0	0	0	0	1	120	70	3.5	1.4	1.6	0.8	0	4.8	0	35.1	834.62	423.9	979.09	6352.91	0.59	0		0.7	1
27	1	63.5	1.56	89	0	0	0	0	0	9	1	18.9	5	9	4	2	0	0	0	0	0	1	0	0	0	0	0	0	0	100	80	5.5	1.3	3.5	1.1	0	4.3	0	43.66	853.72	246.91	515.99	4658.79	0.46	0		0.68	1
57	1	88	1.67	91.5	1	0	0	0	0	20	1	10.4	3.47	2	1	10	0	1	1	0	0	0	0	0	0	0	0	0	1	120	90	4.4	1.7	2.2	1	0	4.8	0	26.14	886.17	276.63	402.27	2442.22	0.78	1		0.95	1
81	0	70	1.56	97	1	1	0	0	0	10	1	0	2	1	1	7	0	0	1	0	0	1	0	0	0	0	0	0	1	136	74	3.4	2.1	0.7	1.3	0	4.5	0	50.24	1387.67	444.84	1081.3	4848.95	0.71	1		1.18	1
62	1	86	1.52	95	0	0	0	0	0	25	0	4	3.86	33	17	12	0	1	1	0	0	0	0	0	1	0	0	0	1	144	98	6	1.8	3.5	1.6	0	4	0	45.35	713.61	385.55	189.62	2428.49	0.74	1		0.89	1
40	1	70	1.57	105	0	0	0	0	0	3	1	2	3.21	11	6	3	0	0	1	0	0	0	0	0	0	0	0	0	0	110	63	3.8	1.4	1.9	1.4	0	5	0	24.57	1179.77	311.87	430.81	1768.59	0.6	0		0.84	1
56	1	99	1.7	117.7	0	1	0	0	0	11.83	1	9.92	3.55	15	5	7	0	1	0	0	0	0	0	0	0	0	0	0	0	130	90	4.2	1.3	2.3	1.3	0	4	0	20.05	805.22	170.35	333.59	2279.65	0.73	0		0.61	1
50	1	89	1.61	82	0	0	0	0	0	17	1	29	5.84	12	1	0	0	1	0	0	1	0	0	0	0	0	0	1	0	128	88	5.4	1.8	1.8	1.7	0	4.5	0	19.94	1043.46	511.08	677.43	1664.03	0.84	1		0.94	1
63	1	102	1.63	113	1	0	0	0	0	20.33	1	15.8	5.66	55	21	24	0	1	0	0	0	0	1	0	0	0	0	0	1	160	100	3.2	0.7	1.9	1.4	0	4.7	0	33.89	1071.75	310.31	1056	3303.13	0.69	0		0.83	1
46	1	65	1.66	88	1	1	0	0	0	2	1	15.1	5.57	39	30	9	0	1	1	0	1	0	0	0	0	0	0	0	1	166	100	4.3	1.1	2.7	1.1	0	4.4	0	62.62	1223.49	301.1	1062.28	6406.72	0.72	0		0.67	1
32	1	105	1.68	113	1	0	0	0	0	3	1	11.11	3.33	18	4	4	0	1	1	0	1	0	0	0	0	0	0	0	1	143	78	6.5	1.5	3.5	3.2	0	5.1	0	74	786.23	157.85	260.62	3945.06	0.6	0		0.78	1
44	1	87	1.62	95	1	0	0	0	0	1.83	0	4.47	3.23	5	11	5	0	1	1	0	1	0	0	0	0	0	0	0	1	149	92	4.3	1.7	2.2	0.9	0	4.8	0	54.34	1340.88	143.2	812.49	2439.33	0.61	0		0.7	1
64	1	95	1.53	103.5	0	0	0	0	0	17	0	1	2.89	15	8	12	0	1	1	1	0	0	0	0	0	0	0	0	0	116	70	5	2.4	2.3	0.6	0	4.4	0	23.77	1016.59	265.44	1337.25	3067.84	0.73	0		0.88	1
49	1	84	1.61	99.5	1	0	0	0	0	9	0	18.9	5.76	30	4.6	0	0	1	1	0	1	0	0	0	0	0	0	0	1	120	70	3.8	0.9	1.5	2.8	1	7.2	0	23.52	1050.57	190.85	1248.5	4532.53	0.59	0		0.74	1
83	1	44	1.59	67	1	0	0	0	0	20	1	13	4.89	55	5.1	6	0	1	0	0	0	0	0	0	0	0	0	0	1	158	86	4.7	1.4	2.9	0.6	0	6.2	0	77.23	1276.14	472.49	988.59	3293.09	0.67	1		0.8	1
55	1	96	1.64	104	1	0	0	1	0	9	1	10.29	4.14	9	4	0	0	1	1	0	0	0	0	0	0	0	0	0	1	130	80	3.6	1.3	2	0.7	0	4.6	0	48.34	767.7	269.16	396.36	3376.12	0.81	0		0.96	1
73	1	61	1.66	87.5	1	0	0	0	0	1.17	1	3.96	1.49			9	0	1	1	0	0	0	0	0	0	0	0	0	1	130	90					0		0	42.9	628.02	133.01	245.64	3023.58	0.88	1		0.86	1
57	1	60	1.59	80	0	0	0	0	0	1.42	1	4	2.88	5	2.4	2	0	1	1	0	0	0	0	0	0	0	0	0	0	111	68	4.3	1.5	2.5	0.7	0	4	1	12.59	696.33	350.44	238.4	2873.9	0.68	0		1.13	1
54	0	71	1.62	95	1	1	0	1	0	19	0	11.89	3.71	11	4	7	0	1	1	1	0	0	0	0	0	0	0	0	1	120	90	4.6	1.1	2.1	3.5	1	5.1	0	24.22	727.85	182.34	514.13	3716.45	0.66	0		1.03	1
76	1	53	1.6	77	1	0	0	0	0	20	1	5.5	3.76	30	23	18	0	1	0	0	0	0	0	0	0	0	0	0	1	90	70	4.9	1.5	2.9	1.2	0	4.8	0	52.55	1231.71	307.2	665.07	3718.71	0.78	1		0.7	1
44	1	65.5	1.6	83	0	1	0	0	0	20.92	1	11.96	3.55	23	4	15	0	1	1	1	0	0	0	0	0	0	0	0	0	120	90	5.9	2.9	2.5	1	0	4.5	0	17.96	980.21	253.32	998.42	2606.31	0.76	0		0.61	1
54	1	76	1.65	92	1	0	0	0	0	20	1	23.98	2.33			16	0	0	1	1	0	0	1	0	0	0	0	0	0	127	58					0		0						0.61	0		0.79	1
59	1	81	1.58	101	0	0	0	0	0	5.33	1	1	2.64	5	4	4	0	1	1	0	0	0	0	0	0	0	0	0	0	130	80	4.5	1.5	2.4	1.3	0	5.9	0	61.34	914.24	301.02	547.1	2705.38	0.53	1		0.85	1
44	1	70	1.62		0	0	0	0	0	19	1	0.2	2.47	9	3.4	23	0	1	1	0	1	0	0	0	0	0	0	0	0	138	78	3.9	1.3	2.1	1.1	0	4.5	0	47.8	1012.98	445.16	499.42	3358.16	0.76	0		0.66	1
62	0	89	1.6	101	0	0	0	0	0	10	1	0	2.86	18	11	8	0	1	1	0	0	1	0	0	0	0	0	0	1	148	90	4.3	0.9	2.8	1.1	0	5.1	0	12.2	989.97	235.73	217.53	3340.95	0.78	0		1.09	1
